# Supplementary material for: Benchmark dataset for the Asymmetric and Clustered Vehicle Routing Problem with Simultaneous Pickup and Deliveries, Variable Costs and Forbidden Paths
Source: Data Brief. 2020 Jan 28;29:105142. doi: 10.1016/j.dib.2020.105142 (PMC7005518; doi:10.1016/j.dib.2020.105142)
Supplement: Multimedia component 1 [file mmc1.xml]

<?xml version="1.0" encoding="utf-8" standalone="no"?>
<data>
  <datasets>
    <author>eneko.osaba@tecnalia.com</author>
    <type>1</type>
    <dataset>
      <name>AC-VRP-SPDVCFP</name>
      <caption />
      <description>In this repository, the benchmark dataset for the Asymmetric and Clustered Vehicle Routing Problem with Simultaneous Pickup and Deliveries, Variable Costs and Forbidden Paths is introduced (AC-VRP-SPDVCFP). This problem is a specific multi-attribute variant of the well-known Vehicle Routing Problem, and it has been originally built for modelling and solving a real-world newspaper distribution problem with recycling policy.</description>
      <filetype>
        <name />
      </filetype>
      <filesize />
      <source>0</source>
      <sourcename>Original Data</sourcename>
      <access>
        <type>1</type>
        <name>Data available in data repository</name>
        <reponame>GitHub</reponame>
        <PersistentId>https://doi.org/10.1007/s00500-016-2114-1</PersistentId>
        <deeplinkurl>https://github.com/Maldini32/AC-VRP-SPDVCFP</deeplinkurl>
      </access>
    </dataset>
  </datasets>
</data>
